# Supplementary material for: Flow characterization and structural alterations in Ahmed glaucoma FP7 tubes after in-vitro aging in silicone oil
Source: PLoS One. 2024 Nov 5;19(11):e0310564. doi: 10.1371/journal.pone.0310564 (PMC11537406; doi:10.1371/journal.pone.0310564)
Supplement: S1 Dataset — The experimental data used to generate the results in the manuscript can be found in the sheets “10min%chngeflowrates” and “%change_values”. (XLSX) [file pone.0310564.s001.xlsx]

## Sheet: %change (2)
tube	length_mm	inner_diameter	outer_diameter	area_inner_mm2	area_outer_mm2	weight_g	condition	type	std_length	std_inner_area	std_outer_area	std_weight		tube	length_mm	inner_diameter	outer_diameter	area_inner_mm2	area_outer_mm2	weight_g	condition	type	std_length	std_inner_area	std_outer_area	std_weight
1	6.49289	0.268069	0.62247	0.0614427	0.323907	0.002	pre-aging	bss	0.294734	0.00170011	0.00561196	0.000173205		1	6.32409		0.609553	0.0611053	0.311391	0.002	post-aging	bss	0.384009	#REF!	0.00237774	0.000173205
2	7.06693	0.280451	0.641526	0.064841	0.334038	0.002	pre-aging	bss	0.294734	0.00170011	0.00561196	0.000173205		2	7.0921		0.605415	0.061082	0.308653	0.0023	post-aging	bss	0.399998	0.000485007	0.00833927	0.000173205
3	6.66387	0.277685	0.633924	0.063044	0.333156	0.0017	pre-aging	bss	0.294734	0.00170011	0.00561196	0.000173205		3	6.70559		0.64938	0.059175	0.31339	0.0023	post-aging	bss	0.399998	0.000485007	0.00833927	0.000173205
4	6.72669	0.286605	0.643584	0.0634403	0.32571	0.002	pre-aging	s1000	0.156128	0.0136256	0.00872734	0.000152753		4	7.20426		0.682951	0.068886	0.365218	0.0024	post-aging	s1000	0.270526	#REF!	0.00536422	0.00011547
5	6.6922	0.332267	0.6492	0.0863083	0.33476	0.0021	pre-aging	s1000	0.156128	0.0136256	0.00872734	0.000152753		5	7.20105		0.685625	0.0961613	0.37594	0.0022	post-aging	s1000	0.295036	0.0162997	0.00875373	0.00011547
6	6.44068	0.328097	0.662822	0.0877103	0.343161	0.0018	pre-aging	s1000	0.156128	0.0136256	0.00872734	0.000152753		6	6.7341		0.683416	0.0928313	0.370257	0.0024	post-aging	s1000	0.295036	0.0162997	0.00875373	0.00011547
7	6.45638	0.33642	0.686705	0.0868113	0.357005	0.0019	pre-aging	s5000	0.0558155	0.0186972	0.0186972	0.0186972		7	6.89148		0.675481	0.0820373	0.365773	0.0021	post-aging	s5000	0.0996262	#REF!	0.00428445	5.7735e-05
8	6.46277	0.32917	0.655584	0.086739	0.333648	0.0019	pre-aging	s5000	0.0558155	0.0186972	0.0186972	0.0186972		8	6.71028		0.680096	0.091575	0.361902	0.0022	post-aging	s5000	0.0178444	0.00105031	0.00607214	5.7735e-05
9	6.55609	0.301025	0.666879	0.085541	0.327652	0.0021	pre-aging	s5000	0.0558155	0.0186972	0.0186972	0.0186972		9	6.87264		0.678932	0.090776	0.357217	0.0022	post-aging	s5000	0.0178444	0.00105031	0.00607214	5.7735e-05
tube	length_mm	inner_diameter	outer_diameter	area_inner_mm2	area_outer_mm2	weight_g	type
1	-2.59977	-77.2054	-2.07512	-0.549022	-3.86408	0	bss
2	0.356209	-78.2201	-5.62892	-5.79726	-7.59924	15	bss
3	0.626018	-78.6899	2.43815	-6.13698	-5.93306	35.2941	bss
4	7.09963	-75.9648	6.11684	8.58392	12.1296	20	s1000
5	7.60369	-71.059	5.61075	11.416	12.3013	4.7619	s1000
6	4.55578	-71.7061	3.10702	5.83854	7.89591	33.3333	s1000
7	6.73907	-75.6146	-1.63447	-5.49928	2.45599	10.5263	s5000
8	3.82967	-72.18	3.73896	5.57535	8.46821	15.7895	s5000
9	4.82836	-69.8444	1.80737	6.11987	9.02329	4.7619	s5000

## Sheet: %change
tube	length_mm	inner_diameter	outer_diameter	area_inner_mm2	area_outer_mm2	weight_g	condition	type	std_length	std_inner_area	std_outer_area	std_weight		tube	length_mm	inner_diameter	outer_diameter	area_inner_mm2	area_outer_mm2	weight_g	condition	type	std_length	std_inner_area	std_outer_area	std_weight
1	6.49289	0.268069	0.62247	0.0614427	0.323907	0.002	pre-aging	bss	0.294734	0.00170011	0.00561196	0.000173205		1	6.45454	0.277603	0.609553	0.0616303	0.29478	0.002	post-aging	bss	0.399998	0.000485007	0.00833927	0.000173205
2	7.06693	0.280451	0.641526	0.064841	0.334038	0.002	pre-aging	bss	0.294734	0.00170011	0.00561196	0.000173205		2	7.21983	0.292512	0.605415	0.061679	0.309243	0.0023	post-aging	bss	0.399998	0.000485007	0.00833927	0.000173205
3	6.66387	0.277685	0.633924	0.063044	0.333156	0.0017	pre-aging	bss	0.294734	0.00170011	0.00561196	0.000173205		3	6.63531	0.271696	0.64938	0.0608157	0.309205	0.0023	post-aging	bss	0.399998	0.000485007	0.00833927	0.000173205
4	6.72669	0.286605	0.643584	0.0634403	0.32571	0.002	pre-aging	s1000	0.156128	0.0136256	0.00872734	0.000152753		4	7.2115	0.294327	0.682951	0.069864	0.361773	0.0024	post-aging	s1000	0.295036	0.0162997	0.00875373	0.00011547
5	6.6922	0.332267	0.6492	0.0863083	0.33476	0.0021	pre-aging	s1000	0.156128	0.0136256	0.00872734	0.000152753		5	7.1585	0.339414	0.685625	0.0962627	0.371078	0.0022	post-aging	s1000	0.295036	0.0162997	0.00875373	0.00011547
6	6.44068	0.328097	0.662822	0.0877103	0.343161	0.0018	pre-aging	s1000	0.156128	0.0136256	0.00872734	0.000152753		6	6.67605	0.352031	0.683416	0.0996277	0.379269	0.0024	post-aging	s1000	0.295036	0.0162997	0.00875373	0.00011547
7	6.45638	0.33642	0.686705	0.0868113	0.357005	0.0019	pre-aging	s5000	0.0558155	0.0186972	0.0186972	0.0186972		7	6.84399	0.337395	0.675481	0.088842	0.356825	0.0021	post-aging	s5000	0.0178444	0.00105031	0.00607214	5.7735e-05
8	6.46277	0.32917	0.655584	0.086739	0.333648	0.0019	pre-aging	s5000	0.0558155	0.0186972	0.0186972	0.0186972		8	6.87196	0.336402	0.680096	0.0896657	0.350565	0.0022	post-aging	s5000	0.0178444	0.00105031	0.00607214	5.7735e-05
9	6.55609	0.301025	0.666879	0.085541	0.327652	0.0021	pre-aging	s5000	0.0558155	0.0186972	0.0186972	0.0186972		9	6.83878	0.337279	0.678932	0.0875803	0.362708	0.0022	post-aging	s5000	0.0178444	0.00105031	0.00607214	5.7735e-05
tube	length_mm	inner_diameter	outer_diameter	area_inner_mm2	area_outer_mm2	weight_g	type
1	-0.590554	3.55655	-2.07512	0.305433	-8.9922	0	bss
2	2.16359	4.30057	-5.62892	-4.87654	-7.42262	15	bss
3	-0.42858	-2.15676	2.43815	-3.53457	-7.18902	35.2941	bss
4	7.2073	2.6943	6.11684	10.1255	11.0721	20	s1000
5	6.96789	2.15098	5.61075	11.5335	10.8489	4.7619	s1000
6	3.65449	7.29479	3.10702	13.5871	10.5222	33.3333	s1000
7	6.00358	0.289816	-1.63447	2.33917	-0.0505127	10.5263	s5000
8	6.33151	2.19704	3.73896	3.37411	5.07041	15.7895	s5000
9	4.31188	12.0435	1.80737	2.38404	10.6991	4.7619	s5000

## Sheet: %change_values
tube	length_mm	inner_diameter	outer_diameter	area_inner_mm2	area_outer_mm2	weight_g	type
1	-0.590554	3.55655	-2.07512	0.305433	-8.9922	0	bss
2	2.16359	4.30057	-5.62892	-4.87654	-7.42262	15	bss
3	-0.42858	-2.15676	2.43815	-3.53457	-7.18902	35.2941	bss
4	7.2073	2.6943	6.11684	10.1255	11.0721	20	s1000
5	6.96789	2.15098	5.61075	11.5335	10.8489	4.7619	s1000
6	3.65449	7.29479	3.10702	13.5871	10.5222	33.3333	s1000
7	6.00358	0.289816	-1.63447	2.33917	-0.0505127	10.5263	s5000
8	6.33151	2.19704	3.73896	3.37411	5.07041	15.7895	s5000
9	4.31188	12.0435	1.80737	2.38404	10.6991	4.7619	s5000
10	-1.19013			0.635529	-3.00624		bss37
11	0.874303			-0.0352734	0.296704		bss37
12	-0.930722			-1.38617	-1.35958		bss37

## Sheet: length2
1	1.tif	-1.11511	6.32409
2	2.tif	0.67839	7.0921
3	3.tif	0.397421	6.70559
4	4.tif	-0.626158	7.20426
5	5.tif	1.08213	7.20105
6	6.tif	-0.731113	6.7341
7	7.tif	0.06445	6.89148
8	8.tif	0.586626	6.71028
9	9.tif	0.982117	6.87264
		outer			inner
1	1.tif	0.313441	0.311391		4	1.tif	0.060909	0.0611053
2	1.tif	0.311002			5	1.tif	0.061698
3	1.tif	0.309729			6	1.tif	0.060709
7	2.tif	0.30738	0.308653		10	2.tif	0.06165	0.061082
8	2.tif	0.3089			11	2.tif	0.060703
9	2.tif	0.30968			12	2.tif	0.060893
2	3.tif	0.313718	0.31339		5	3.tif	0.058824	0.059175
3	3.tif	0.312642			6	3.tif	0.05911
4	3.tif	0.313809			7	3.tif	0.059591
2	4.tif	0.365729	0.365218		5	4.tif	0.068346	0.068886
3	4.tif	0.365949			6	4.tif	0.069211
4	4.tif	0.363975			7	4.tif	0.069101
1	5.tif	0.376245	0.37594		4	5.tif	0.096701	0.0961613
2	5.tif	0.37494			5	5.tif	0.097056
3	5.tif	0.376634			6	5.tif	0.094727
1	6.tif	0.370627	0.370257		4	6.tif	0.092378	0.0928313
2	6.tif	0.370376			5	6.tif	0.092628
3	6.tif	0.369767			6	6.tif	0.093488
1	7.tif	0.366067	0.365773		4	7.tif	0.082106	0.0820373
2	7.tif	0.365992			5	7.tif	0.079256
3	7.tif	0.36526			6	7.tif	0.08475
1	8.tif	0.361644	0.361902		4	8.tif	0.090398	0.091575
2	8.tif	0.362823			5	8.tif	0.09186
3	8.tif	0.361239			6	8.tif	0.092467
1	9.tif	0.356847	0.357217		4	9.tif	0.090472	0.090776
2	9.tif	0.357396			5	9.tif	0.090535
3	9.tif	0.357408			6	9.tif	0.091321

## Sheet: -
tube	trial	time_mins	weight_g	flowrate_ml/min		condition	type
1	1	5	13.81	2.762		pre_aging	bss
1	1	10	13.83	2.766		pre_aging	bss
1	2	5	14.38	2.876		pre_aging	bss
1	2	10	14.16	2.832		pre_aging	bss
1	3	5	14.94	2.988		pre_aging	bss
1	3	10	15.09	3.018		pre_aging	bss
2	1	5	11.24	2.248		pre_aging	bss
2	1	10	11.21	2.242		pre_aging	bss
2	2	5	12.36	2.472		pre_aging	bss
2	2	10	12.52	2.504		pre_aging	bss
2	3	5	13.56	2.712		pre_aging	bss
2	3	10	11.82	2.364		pre_aging	bss
3	1	5	12.39	2.478		pre_aging	bss
3	1	10	12.68	2.536		pre_aging	bss
3	2	5	13.18	2.636		pre_aging	bss
3	2	10	12.76	2.552		pre_aging	bss
3	3	5	13.33	2.666		pre_aging	bss
3	3	10	13.37	2.674		pre_aging	bss
4	1	5	14.51	2.902		pre_aging	s1000
4	1	10	14	2.8		pre_aging	s1000
4	2	5	14.48	2.896		pre_aging	s1000
4	2	10	14.33	2.866		pre_aging	s1000
4	3	5	12.69	2.538		pre_aging	s1000
4	3	10	11.13	2.226		pre_aging	s1000
5	1	5	12.69	2.538		pre_aging	s1000
5	1	10	9.29	1.858		pre_aging	s1000
5	2	5	10.03	2.006		pre_aging	s1000
5	2	10	14.67	2.934		pre_aging	s1000
5	3	5	15.31	3.062		pre_aging	s1000
5	3	10	14.29	2.858		pre_aging	s1000
6	1	5	15.43	3.086		pre_aging	s1000
6	1	10	10.53	2.106		pre_aging	s1000
6	2	5	13.29	2.658		pre_aging	s1000
6	2	10	11.32	2.264		pre_aging	s1000
6	3	5	11.81	2.362		pre_aging	s1000
6	3	10	14.71	2.942		pre_aging	s1000
7	1	5	10.69	2.138		pre_aging	s5000
7	1	10	7.72	1.544		pre_aging	s5000
7	2	5	14.64	2.928		pre_aging	s5000
7	2	10	8.22	1.644		pre_aging	s5000
7	3	5	10.78	2.156		pre_aging	s5000
7	3	10	6.66	1.332		pre_aging	s5000
8	1	5	13.67	2.734		pre_aging	s5000
8	1	10	6.51	1.302		pre_aging	s5000
8	2	5	15.51	3.102		pre_aging	s5000
8	2	10	7.94	1.588		pre_aging	s5000
8	3	5	13.23	2.646		pre_aging	s5000
8	3	10	8.9	1.78		pre_aging	s5000
9	1	5	14.35	2.87		pre_aging	s5000
9	1	10	9.5	1.9		pre_aging	s5000
9	2	5	17.91	3.582		pre_aging	s5000
9	2	10	16.28	3.256		pre_aging	s5000
9	3	5	20.38	4.076		pre_aging	s5000
9	3	10	20.2	4.04		pre_aging	s5000
1	1	5	11.91	2.382		post_aging	bss
1	1	10	12.21	2.442		post_aging	bss
1	2	5	11.44	2.288		post_aging	bss
1	2	10	12.65	2.53		post_aging	bss
1	3	5	13.26	2.652		post_aging	bss
1	3	10	13.48	2.696		post_aging	bss
2	1	5	12.25	2.45		post_aging	bss
2	1	10	11.15	2.23		post_aging	bss
2	2	5	10.32	2.064		post_aging	bss
2	2	10	11.27	2.254		post_aging	bss
2	3	5	12.48	2.496		post_aging	bss
2	3	10	12.43	2.486		post_aging	bss
3	1	5	13.7	2.74		post_aging	bss
3	1	10	13.48	2.696		post_aging	bss
3	2	5	13.53	2.706		post_aging	bss
3	2	10	12.78	2.556		post_aging	bss
3	3	5	12.45	2.49		post_aging	bss
3	3	10	13.19	2.638		post_aging	bss
4	1	5	13.08	2.616		post_aging	s1000
4	1	10	13.12	2.624		post_aging	s1000
4	2	5	14.39	2.878		post_aging	s1000
4	2	10	13.69	2.738		post_aging	s1000
4	3	5	15.03	3.006		post_aging	s1000
4	3	10	14.82	2.964		post_aging	s1000
5	1	5	21.38	4.276		post_aging	s1000
5	1	10	23.68	4.736		post_aging	s1000
5	2	5	25.01	5.002		post_aging	s1000
5	2	10	17.43	3.486		post_aging	s1000
5	3	5	21.78	4.356		post_aging	s1000
5	3	10	24.5	4.9		post_aging	s1000
6	1	5	23.71	4.742		post_aging	s1000
6	1	10	25.31	5.062		post_aging	s1000
6	2	5	27.24	5.448		post_aging	s1000
6	2	10	26.4	5.28		post_aging	s1000
6	3	5	26.17	5.234		post_aging	s1000
6	3	10	25.44	5.088		post_aging	s1000
7	1	5	22.89	4.578		post_aging	s5000
7	1	10	23.68	4.736		post_aging	s5000
7	2	5	24.81	4.962		post_aging	s5000
7	2	10	22.92	4.584		post_aging	s5000
7	3	5	25.85	5.17		post_aging	s5000
7	3	10	23.79	4.758		post_aging	s5000
8	1	5	24.61	4.922		post_aging	s5000
8	1	10	22.93	4.586		post_aging	s5000
8	2	5	24.53	4.906		post_aging	s5000
8	2	10	23.27	4.654		post_aging	s5000
8	3	5	22.67	4.534		post_aging	s5000
8	3	10	21.97	4.394		post_aging	s5000
9	1	5	21.57	4.314		post_aging	s5000
9	1	10	21.11	4.222		post_aging	s5000
9	2	5	20.37	4.074		post_aging	s5000
9	2	10	19.04	3.808		post_aging	s5000
9	3	5	22.75	4.55		post_aging	s5000
9	3	10	20.25	4.05		post_aging	s5000

## Sheet: sep_5and10mins
tube	trial	time_mins	weight_g	flowrate_ml/min	condition	type		tube	trial	time_mins	weight_g	flowrate_ml/min	condition	type	flowrate_ml/min
1	1	10	13.83	2.766	pre_aging	bss		1	1	5	13.81	2.762	pre_aging	bss	2.764
1	2	10	14.16	2.832	pre_aging	bss		1	2	5	14.38	2.876	pre_aging	bss	2.854
1	3	10	15.09	3.018	pre_aging	bss		1	3	5	14.94	2.988	pre_aging	bss	3.003
2	1	10	11.21	2.242	pre_aging	bss		2	1	5	11.24	2.248	pre_aging	bss	2.245
2	2	10	12.52	2.504	pre_aging	bss		2	2	5	12.36	2.472	pre_aging	bss	2.488
2	3	10	11.82	2.364	pre_aging	bss		2	3	5	13.56	2.712	pre_aging	bss	2.538
3	1	10	12.68	2.536	pre_aging	bss		3	1	5	12.39	2.478	pre_aging	bss	2.507
3	2	10	12.76	2.552	pre_aging	bss		3	2	5	13.18	2.636	pre_aging	bss	2.594
3	3	10	13.37	2.674	pre_aging	bss		3	3	5	13.33	2.666	pre_aging	bss	2.67
4	1	10	14	2.8	pre_aging	s1000		4	1	5	14.51	2.902	pre_aging	s1000	2.851
4	2	10	14.33	2.866	pre_aging	s1000		4	2	5	14.48	2.896	pre_aging	s1000	2.881
4	3	10	11.13	2.226	pre_aging	s1000		4	3	5	12.69	2.538	pre_aging	s1000	2.382
5	1	10	9.29	1.858	pre_aging	s1000		5	1	5	12.69	2.538	pre_aging	s1000	2.198
5	2	10	14.67	2.934	pre_aging	s1000		5	2	5	10.03	2.006	pre_aging	s1000	2.47
5	3	10	14.29	2.858	pre_aging	s1000		5	3	5	15.31	3.062	pre_aging	s1000	2.96
6	1	10	10.53	2.106	pre_aging	s1000		6	1	5	15.43	3.086	pre_aging	s1000	2.596
6	2	10	11.32	2.264	pre_aging	s1000		6	2	5	13.29	2.658	pre_aging	s1000	2.461
6	3	10	14.71	2.942	pre_aging	s1000		6	3	5	11.81	2.362	pre_aging	s1000	2.652
7	1	10	7.72	1.544	pre_aging	s5000		7	1	5	10.69	2.138	pre_aging	s5000	1.841
7	2	10	8.22	1.644	pre_aging	s5000		7	2	5	14.64	2.928	pre_aging	s5000	2.286
7	3	10	6.66	1.332	pre_aging	s5000		7	3	5	10.78	2.156	pre_aging	s5000	1.744
8	1	10	6.51	1.302	pre_aging	s5000		8	1	5	13.67	2.734	pre_aging	s5000	2.018
8	2	10	7.94	1.588	pre_aging	s5000		8	2	5	15.51	3.102	pre_aging	s5000	2.345
8	3	10	8.9	1.78	pre_aging	s5000		8	3	5	13.23	2.646	pre_aging	s5000	2.213
9	1	10	9.5	1.9	pre_aging	s5000		9	1	5	14.35	2.87	pre_aging	s5000	2.385
9	2	10	16.28	3.256	pre_aging	s5000		9	2	5	17.91	3.582	pre_aging	s5000	3.419
9	3	10	20.2	4.04	pre_aging	s5000		9	3	5	20.38	4.076	pre_aging	s5000	4.058
1	1	10	12.21	2.442	post_aging	bss		1	1	5	11.91	2.382	post_aging	bss	2.412
1	2	10	12.65	2.53	post_aging	bss		1	2	5	11.44	2.288	post_aging	bss	2.409
1	3	10	13.48	2.696	post_aging	bss		1	3	5	13.26	2.652	post_aging	bss	2.674
2	1	10	11.15	2.23	post_aging	bss		2	1	5	12.25	2.45	post_aging	bss	2.34
2	2	10	11.27	2.254	post_aging	bss		2	2	5	10.32	2.064	post_aging	bss	2.159
2	3	10	12.43	2.486	post_aging	bss		2	3	5	12.48	2.496	post_aging	bss	2.491
3	1	10	13.48	2.696	post_aging	bss		3	1	5	13.7	2.74	post_aging	bss	2.718
3	2	10	12.78	2.556	post_aging	bss		3	2	5	13.53	2.706	post_aging	bss	2.631
3	3	10	13.19	2.638	post_aging	bss		3	3	5	12.45	2.49	post_aging	bss	2.564
4	1	10	13.12	2.624	post_aging	s1000		4	1	5	13.08	2.616	post_aging	s1000	2.62
4	2	10	13.69	2.738	post_aging	s1000		4	2	5	14.39	2.878	post_aging	s1000	2.808
4	3	10	14.82	2.964	post_aging	s1000		4	3	5	15.03	3.006	post_aging	s1000	2.985
5	1	10	23.68	4.736	post_aging	s1000		5	1	5	21.38	4.276	post_aging	s1000	4.506
5	2	10	17.43	3.486	post_aging	s1000		5	2	5	25.01	5.002	post_aging	s1000	4.244
5	3	10	24.5	4.9	post_aging	s1000		5	3	5	21.78	4.356	post_aging	s1000	4.628
6	1	10	25.31	5.062	post_aging	s1000		6	1	5	23.71	4.742	post_aging	s1000	4.902
6	2	10	26.4	5.28	post_aging	s1000		6	2	5	27.24	5.448	post_aging	s1000	5.364
6	3	10	25.44	5.088	post_aging	s1000		6	3	5	26.17	5.234	post_aging	s1000	5.161
7	1	10	23.68	4.736	post_aging	s5000		7	1	5	22.89	4.578	post_aging	s5000	4.657
7	2	10	22.92	4.584	post_aging	s5000		7	2	5	24.81	4.962	post_aging	s5000	4.773
7	3	10	23.79	4.758	post_aging	s5000		7	3	5	25.85	5.17	post_aging	s5000	4.964
8	1	10	22.93	4.586	post_aging	s5000		8	1	5	24.61	4.922	post_aging	s5000	4.754
8	2	10	23.27	4.654	post_aging	s5000		8	2	5	24.53	4.906	post_aging	s5000	4.78
8	3	10	21.97	4.394	post_aging	s5000		8	3	5	22.67	4.534	post_aging	s5000	4.464
9	1	10	21.11	4.222	post_aging	s5000		9	1	5	21.57	4.314	post_aging	s5000	4.268
9	2	10	19.04	3.808	post_aging	s5000		9	2	5	20.37	4.074	post_aging	s5000	3.941
9	3	10	20.25	4.05	post_aging	s5000		9	3	5	22.75	4.55	post_aging	s5000	4.3

## Sheet: 10min_flowrates
tube	trial	time_mins	condition	type	flowrate_ml/min			tube	trial	time_mins	condition	type	flowrate_ml/min	%chng_flowrate
1	1	10	pre_aging	bss	2.764			1	1	10	post_aging	bss	2.412	-12.7352
1	2	10	pre_aging	bss	2.854			1	2	10	post_aging	bss	2.409	-15.5922
1	3	10	pre_aging	bss	3.003			1	3	10	post_aging	bss	2.674	-10.9557
2	1	10	pre_aging	bss	2.245			2	1	10	post_aging	bss	2.34	4.23163
2	2	10	pre_aging	bss	2.488			2	2	10	post_aging	bss	2.159	-13.2235
2	3	10	pre_aging	bss	2.538			2	3	10	post_aging	bss	2.491	-1.85185
3	1	10	pre_aging	bss	2.507			3	1	10	post_aging	bss	2.718	8.41643
3	2	10	pre_aging	bss	2.594			3	2	10	post_aging	bss	2.631	1.42637
3	3	10	pre_aging	bss	2.67			3	3	10	post_aging	bss	2.564	-3.97004
4	1	10	pre_aging	s1000	2.851			4	1	10	post_aging	s1000	2.62	-8.10242
4	2	10	pre_aging	s1000	2.881			4	2	10	post_aging	s1000	2.808	-2.53384
4	3	10	pre_aging	s1000	2.382			4	3	10	post_aging	s1000	2.985	25.3149
5	1	10	pre_aging	s1000	2.198			5	1	10	post_aging	s1000	4.506	105.005
5	2	10	pre_aging	s1000	2.47			5	2	10	post_aging	s1000	4.244	71.8219
5	3	10	pre_aging	s1000	2.96			5	3	10	post_aging	s1000	4.628	56.3514
6	1	10	pre_aging	s1000	2.596			6	1	10	post_aging	s1000	4.902	88.829
6	2	10	pre_aging	s1000	2.461			6	2	10	post_aging	s1000	5.364	117.96
6	3	10	pre_aging	s1000	2.652			6	3	10	post_aging	s1000	5.161	94.6078
7	1	10	pre_aging	s5000	1.841			7	1	10	post_aging	s5000	4.657	152.96
7	2	10	pre_aging	s5000	2.286			7	2	10	post_aging	s5000	4.773	108.793
7	3	10	pre_aging	s5000	1.744			7	3	10	post_aging	s5000	4.964	184.633
8	1	10	pre_aging	s5000	2.018			8	1	10	post_aging	s5000	4.754	135.58
8	2	10	pre_aging	s5000	2.345			8	2	10	post_aging	s5000	4.78	103.838
8	3	10	pre_aging	s5000	2.213			8	3	10	post_aging	s5000	4.464	101.717
9	1	10	pre_aging	s5000	2.385			9	1	10	post_aging	s5000	4.268	78.9518
9	2	10	pre_aging	s5000	3.419			9	2	10	post_aging	s5000	3.941	15.2676
9	3	10	pre_aging	s5000	4.058			9	3	10	post_aging	s5000	4.3	5.96353

## Sheet: 10min%chngeflowrates
tube	trial	time_mins	condition	type	flowrate_ml/min	%chng_flowrate
1	1	10	post_aging	bss	2.412	-12.7352
1	2	10	post_aging	bss	2.409	-15.5922
1	3	10	post_aging	bss	2.674	-10.9557
2	1	10	post_aging	bss	2.34	4.23163
2	2	10	post_aging	bss	2.159	-13.2235
2	3	10	post_aging	bss	2.491	-1.85185
3	1	10	post_aging	bss	2.718	8.41643
3	2	10	post_aging	bss	2.631	1.42637
3	3	10	post_aging	bss	2.564	-3.97004
4	1	10	post_aging	s1000	2.62	-8.10242
4	2	10	post_aging	s1000	2.808	-2.53384
4	3	10	post_aging	s1000	2.985	25.3149
5	1	10	post_aging	s1000	4.506	105.005
5	2	10	post_aging	s1000	4.244	71.8219
5	3	10	post_aging	s1000	4.628	56.3514
6	1	10	post_aging	s1000	4.902	88.829
6	2	10	post_aging	s1000	5.364	117.96
6	3	10	post_aging	s1000	5.161	94.6078
7	1	10	post_aging	s5000	4.657	152.96
7	2	10	post_aging	s5000	4.773	108.793
7	3	10	post_aging	s5000	4.964	184.633
8	1	10	post_aging	s5000	4.754	135.58
8	2	10	post_aging	s5000	4.78	103.838
8	3	10	post_aging	s5000	4.464	101.717
9	1	10	post_aging	s5000	4.268	78.9518
9	2	10	post_aging	s5000	3.941	15.2676
9	3	10	post_aging	s5000	4.3	5.96353

## Sheet: lumen_old
tube	length_mm	inner_diameter	outer_diameter	area_inner_mm2	area_outer_mm2	weight_g	condition	type		tube	pre_innerlumen	pre_outerlumen			pre_outerlumen				post_innerlumen	post_outerlumen
1	6.49289	0.268069	0.62247	0.0614427	0.323907	0.002	pre-aging	bss	1	tub1ua.tif	0.06203	0.324127	1	tub1ua.tif	0.324127		1	tub1.tif	0.060953	0.294304	4	tub1.tif
2	7.06693	0.280451	0.641526	0.064841	0.334038	0.002	pre-aging	bss	2	tub1ua.tif	0.060288	0.325318	2	tub1ua.tif	0.325318		2	tub1.tif	0.061668	0.296448	5	tub1.tif
3	6.66387	0.277685	0.633924	0.063044	0.333156	0.0017	pre-aging	bss	3	tub1ua.tif	0.06201	0.322275	3	tub1ua.tif	0.322275		3	tub1.tif	0.06227	0.293589	6	tub1.tif
4	6.72669	0.286605	0.643584	0.0634403	0.32571	0.002	pre-aging	s1000	1	tub2ua.tif	0.065552	0.33102	4	tub2ua.tif	0.33102		1	tub2.tif	0.062271	0.310064	4	tub2.tif
5	6.6922	0.332267	0.6492	0.0863083	0.33476	0.0021	pre-aging	s1000	2	tub2ua.tif	0.064166	0.335588	5	tub2ua.tif	0.335588		2	tub2.tif	0.061706	0.307279	5	tub2.tif
6	6.44068	0.328097	0.662822	0.0877103	0.343161	0.0018	pre-aging	s1000	3	tub2ua.tif	0.064805	0.335505	6	tub2ua.tif	0.335505		3	tub2.tif	0.06106	0.310387	6	tub2.tif
7	6.45638	0.33642	0.686705	0.0868113	0.357005	0.0019	pre-aging	s5000	1	tub3ua.tif	0.062544	0.330952	4	tub3ua.tif	0.330952		1	tub3.tif	0.061348	0.308821	4	tub3.tif
8	6.46277	0.32917	0.655584	0.086739	0.333648	0.0019	pre-aging	s5000	2	tub3ua.tif	0.063817	0.334267	5	tub3ua.tif	0.334267		2	tub3.tif	0.06146	0.308859	5	tub3.tif
9	6.55609	0.301025	0.666879	0.085541	0.327652	0.0021	pre-aging	s5000	3	tub3ua.tif	0.062771	0.334249	6	tub3ua.tif	0.334249		3	tub3.tif	0.059639	0.309936	6	tub3.tif
1	6.45454	0.277603	0.609553	0.0616303	0.29478	0.002	post-aging	bss	1	tub4.tif	0.063758	0.32717	4	tub4.tif:0430-0609	0.32717		1	tub4.tif	0.071012	0.362135	4	tub4.tif
2	7.21983	0.292512	0.605415	0.061679	0.309243	0.0023	post-aging	bss	2	tub4.tif	0.063014	0.324765	5	tub4.tif	0.324765		2	tub4.tif	0.068092	0.362173	5	tub4.tif
3	6.63531	0.271696	0.64938	0.0608157	0.309205	0.0023	post-aging	bss	3	tub4.tif	0.063549	0.325196	6	tub4.tif	0.325196		3	tub4.tif	0.070488	0.361012	6	tub4.tif
4	7.2115	0.294327	0.682951	0.069864	0.361773	0.0024	post-aging	s1000	1	tub5.tif	0.086583	0.334909	4	tub5.tif	0.334909		1	tub5.tif	0.09754	0.371581	4	tub5.tif
5	7.1585	0.339414	0.685625	0.0962627	0.371078	0.0022	post-aging	s1000	2	tub5.tif	0.08657	0.335573	5	tub5.tif	0.335573		2	tub5.tif	0.096108	0.367826	5	tub5.tif
6	6.67605	0.352031	0.683416	0.0996277	0.379269	0.0024	post-aging	s1000	3	tub5.tif	0.085772	0.333798	6	tub5.tif	0.333798		3	tub5.tif	0.09514	0.373826	6	tub5.tif
7	6.84399	0.337395	0.675481	0.088842	0.356825	0.0021	post-aging	s5000	1	tub6.tif	0.086338	0.34365	4	tub6.tif	0.34365		1	tub6.tif	0.100011	0.379703	4	tub6.tif
8	6.87196	0.336402	0.680096	0.0896657	0.350565	0.0022	post-aging	s5000	2	tub6.tif	0.089167	0.34243	5	tub6.tif	0.34243		2	tub6.tif	0.099513	0.378937	5	tub6.tif
9	6.83878	0.337279	0.678932	0.0875803	0.362708	0.0022	post-aging	s5000	3	tub6.tif	0.087626	0.343403	6	tub6.tif	0.343403		3	tub6.tif	0.099359	0.379167	6	tub6.tif
									1	tub7.tif	0.086039	0.356156	4	tub7.tif	0.356156		1	tub7.tif	0.08888	0.358741	4	tub7.tif
									2	tub7.tif	0.088221	0.357869	5	tub7.tif	0.357869		2	tub7.tif	0.088957	0.35441	5	tub7.tif
									3	tub7.tif	0.086174	0.35699	6	tub7.tif	0.35699		3	tub7.tif	0.088689	0.357323	6	tub7.tif
									1	tub8.tif	0.087824	0.33177	4	tub8.tif	0.33177		1	tub8.tif	0.089666	0.352266	4	tub8.tif
									2	tub8.tif	0.086442	0.335088	5	tub8.tif	0.335088		2	tub8.tif	0.088942	0.349753	5	tub8.tif
									3	tub8.tif	0.085951	0.334086	6	tub8.tif	0.334086		3	tub8.tif	0.090389	0.349677	6	tub8.tif
									1	tub9.tif	0.086763	0.327186	4	tub9.tif	0.327186		1	tub9.tif	0.087543	0.361873	4	tub9.tif
									2	tub9.tif	0.084141	0.328267	5	tub9.tif	0.328267		2	tub9.tif	0.087655	0.36348	5	tub9.tif
									3	tub9.tif	0.085719	0.327503	6	tub9.tif	0.327503		3	tub9.tif	0.087543	0.36277	6	tub9.tif

## Sheet: lumen
tube	length_mm	inner_diameter	outer_diameter	area_inner_mm2	area_outer_mm2	weight_g	condition	type	std_length	std_inner_area	std_outer_area	std_weight
1	6.49289	0.268069	0.62247	0.0614427	0.323907	0.002	pre-aging	bss	0.294734	0.00170011	0.00561196	0.000173205
2	7.06693	0.280451	0.641526	0.064841	0.334038	0.002	pre-aging	bss	0.294734	0.00170011	0.00561196	0.000173205
3	6.66387	0.277685	0.633924	0.063044	0.333156	0.0017	pre-aging	bss	0.294734	0.00170011	0.00561196	0.000173205
4	6.72669	0.286605	0.643584	0.0634403	0.32571	0.002	pre-aging	s1000	0.156128	0.0136256	0.00872734	0.000152753
5	6.6922	0.332267	0.6492	0.0863083	0.33476	0.0021	pre-aging	s1000	0.156128	0.0136256	0.00872734	0.000152753
6	6.44068	0.328097	0.662822	0.0877103	0.343161	0.0018	pre-aging	s1000	0.156128	0.0136256	0.00872734	0.000152753
7	6.45638	0.33642	0.686705	0.0868113	0.357005	0.0019	pre-aging	s5000	0.0558155	0.0186972	0.0186972	0.0186972
8	6.46277	0.32917	0.655584	0.086739	0.333648	0.0019	pre-aging	s5000	0.0558155	0.0186972	0.0186972	0.0186972
9	6.55609	0.301025	0.666879	0.085541	0.327652	0.0021	pre-aging	s5000	0.0558155	0.0186972	0.0186972	0.0186972
1	6.45454	0.277603	0.609553	0.0616303	0.29478	0.002	post-aging	bss	0.399998	0.000485007	0.00833927	0.000173205
2	7.21983	0.292512	0.605415	0.061679	0.309243	0.0023	post-aging	bss	0.399998	0.000485007	0.00833927	0.000173205
3	6.63531	0.271696	0.64938	0.0608157	0.309205	0.0023	post-aging	bss	0.399998	0.000485007	0.00833927	0.000173205
4	7.2115	0.294327	0.682951	0.069864	0.361773	0.0024	post-aging	s1000	0.295036	0.0162997	0.00875373	0.00011547
5	7.1585	0.339414	0.685625	0.0962627	0.371078	0.0022	post-aging	s1000	0.295036	0.0162997	0.00875373	0.00011547
6	6.67605	0.352031	0.683416	0.0996277	0.379269	0.0024	post-aging	s1000	0.295036	0.0162997	0.00875373	0.00011547
7	6.84399	0.337395	0.675481	0.088842	0.356825	0.0021	post-aging	s5000	0.0178444	0.00105031	0.00607214	5.7735e-05
8	6.87196	0.336402	0.680096	0.0896657	0.350565	0.0022	post-aging	s5000	0.0178444	0.00105031	0.00607214	5.7735e-05
9	6.83878	0.337279	0.678932	0.0875803	0.362708	0.0022	post-aging	s5000	0.0178444	0.00105031	0.00607214	5.7735e-05

[truncated: 3 more sheets: post, OG, 5min%chnge]
